# Supplementary material for: Aiouea altomacaensis (Lauraceae), new species from the mountains of Rio de Janeiro, Brazil
Source: Biodivers Data J. 2026 May 22;14:e193820. doi: 10.3897/BDJ.14.e193820 (PMC13221662; doi:10.3897/BDJ.14.e193820)
Supplement: XML Treatment for Aiouea altomacaensis [file BDJ.14.e193820-treatment1.xml]

<!DOCTYPE tp:taxon-treatment
  PUBLIC "-//TaxonX//DTD Taxonomic Treatment Publishing DTD v0 20100105//EN" "tax-treatment-NSO.dtd">
<tp:taxon-treatment xmlns:tp="http://www.plazi.org/taxpub"><tp:treatment-meta><mixed-citation publication-type="journal"><person-group><name><surname>Brotto</surname><given-names>Marcelo Leandro</given-names></name><name><surname>de Moraes</surname><given-names>Pedro Luís Rodrigues</given-names></name></person-group><article-title><italic><tp:taxon-name><tp:taxon-name-part taxon-name-part-type="genus" reg="Aiouea">Aiouea</tp:taxon-name-part> <tp:taxon-name-part taxon-name-part-type="species" reg="altomacaensis">altomacaensis</tp:taxon-name-part></tp:taxon-name></italic> (<tp:taxon-name><tp:taxon-name-part taxon-name-part-type="family">Lauraceae</tp:taxon-name-part></tp:taxon-name>), new species from the mountains of Rio de Janeiro, Brazil</article-title><source>Biodivers Data J</source><day>22</day><month>05</month><year>2026</year><volume>14</volume><pub-id pub-id-type="doi">10.3897/BDJ.14.e193820</pub-id></mixed-citation></tp:treatment-meta><tp:nomenclature><tp:taxon-name><object-id xmlns:xlink="http://www.w3.org/1999/xlink" content-type="arpha" xlink:type="simple">5C2DCDE5-2DBB-5898-A63D-D93BA8341A3B</object-id><tp:taxon-name-part taxon-name-part-type="genus">Aiouea</tp:taxon-name-part> <tp:taxon-name-part taxon-name-part-type="species">altomacaensis</tp:taxon-name-part><object-id xmlns:xlink="http://www.w3.org/1999/xlink" xlink:type="simple" object-id-type="IPNI">77380584-1</object-id></tp:taxon-name><tp:taxon-authority>Brotto &amp; P.L.R.Moraes</tp:taxon-authority><tp:taxon-status xmlns:xlink="http://www.w3.org/1999/xlink" xlink:type="simple">sp. nov.</tp:taxon-status></tp:nomenclature><tp:treatment-sec sec-type="materials"><title>Materials</title><list list-type="alpha-lower" list-content="occurrences"><list-item><p><bold>Type status:</bold> <named-content xmlns:xlink="http://www.w3.org/1999/xlink" content-type="dwc:typeStatus" xlink:type="simple">Holotype</named-content>. <bold>Occurrence:</bold> catalogNumber: <named-content xmlns:xlink="http://www.w3.org/1999/xlink" content-type="dwc:catalogNumber" xlink:type="simple">HRCB 82002</named-content>; recordNumber: <named-content xmlns:xlink="http://www.w3.org/1999/xlink" content-type="dwc:recordNumber" xlink:type="simple">6197</named-content>; recordedBy: <named-content xmlns:xlink="http://www.w3.org/1999/xlink" content-type="dwc:recordedBy" xlink:type="simple">M.L. Brotto</named-content>; reproductiveCondition: <named-content xmlns:xlink="http://www.w3.org/1999/xlink" content-type="dwc:reproductiveCondition" xlink:type="simple">fl.</named-content>; occurrenceID: <named-content xmlns:xlink="http://www.w3.org/1999/xlink" content-type="dwc:occurrenceID" xlink:type="simple">A46CC33B-6838-5534-90A1-90195C6D7A30</named-content>; <bold>Location:</bold> country: <named-content xmlns:xlink="http://www.w3.org/1999/xlink" content-type="dwc:country" xlink:type="simple">Brazil</named-content>; stateProvince: <named-content xmlns:xlink="http://www.w3.org/1999/xlink" content-type="dwc:stateProvince" xlink:type="simple">Rio de Janeiro</named-content>; municipality: <named-content xmlns:xlink="http://www.w3.org/1999/xlink" content-type="dwc:municipality" xlink:type="simple">Nova Friburgo</named-content>; locality: <named-content xmlns:xlink="http://www.w3.org/1999/xlink" content-type="dwc:locality" xlink:type="simple">Parque Estadual dos Três Picos, Macaé de Cima, trilha para o Pico do Faraó</named-content>; minimumElevationInMeters: <named-content xmlns:xlink="http://www.w3.org/1999/xlink" content-type="dwc:minimumElevationInMeters" xlink:type="simple">1193</named-content>; verbatimLatitude: <named-content xmlns:xlink="http://www.w3.org/1999/xlink" content-type="dwc:verbatimLatitude" xlink:type="simple">22°26′08.9″S</named-content>; verbatimLongitude: <named-content xmlns:xlink="http://www.w3.org/1999/xlink" content-type="dwc:verbatimLongitude" xlink:type="simple">42°32′42.4″W</named-content>; <bold>Event:</bold> year: <named-content xmlns:xlink="http://www.w3.org/1999/xlink" content-type="dwc:year" xlink:type="simple">2025</named-content>; month: <named-content xmlns:xlink="http://www.w3.org/1999/xlink" content-type="dwc:month" xlink:type="simple">4</named-content>; day: <named-content xmlns:xlink="http://www.w3.org/1999/xlink" content-type="dwc:day" xlink:type="simple">9</named-content>; <bold>Record Level:</bold> institutionCode: <named-content xmlns:xlink="http://www.w3.org/1999/xlink" content-type="dwc:institutionCode" xlink:type="simple">HRCB</named-content></p></list-item><list-item><p><bold>Type status:</bold> <named-content xmlns:xlink="http://www.w3.org/1999/xlink" content-type="dwc:typeStatus" xlink:type="simple">Isotype</named-content>. <bold>Occurrence:</bold> catalogNumber: <named-content xmlns:xlink="http://www.w3.org/1999/xlink" content-type="dwc:catalogNumber" xlink:type="simple">EFC025472</named-content>; recordNumber: <named-content xmlns:xlink="http://www.w3.org/1999/xlink" content-type="dwc:recordNumber" xlink:type="simple">6197</named-content>; recordedBy: <named-content xmlns:xlink="http://www.w3.org/1999/xlink" content-type="dwc:recordedBy" xlink:type="simple">M.L. Brotto</named-content>; reproductiveCondition: <named-content xmlns:xlink="http://www.w3.org/1999/xlink" content-type="dwc:reproductiveCondition" xlink:type="simple">fl.</named-content>; occurrenceID: <named-content xmlns:xlink="http://www.w3.org/1999/xlink" content-type="dwc:occurrenceID" xlink:type="simple">B59F0637-ABBE-5F4E-8764-7C37E70BE8B8</named-content>; <bold>Location:</bold> country: <named-content xmlns:xlink="http://www.w3.org/1999/xlink" content-type="dwc:country" xlink:type="simple">Brazil</named-content>; stateProvince: <named-content xmlns:xlink="http://www.w3.org/1999/xlink" content-type="dwc:stateProvince" xlink:type="simple">Rio de Janeiro</named-content>; municipality: <named-content xmlns:xlink="http://www.w3.org/1999/xlink" content-type="dwc:municipality" xlink:type="simple">Nova Friburgo</named-content>; locality: <named-content xmlns:xlink="http://www.w3.org/1999/xlink" content-type="dwc:locality" xlink:type="simple">Parque Estadual dos Três Picos, Macaé de Cima, trilha para o Pico do Faraó</named-content>; minimumElevationInMeters: <named-content xmlns:xlink="http://www.w3.org/1999/xlink" content-type="dwc:minimumElevationInMeters" xlink:type="simple">1193</named-content>; verbatimLatitude: <named-content xmlns:xlink="http://www.w3.org/1999/xlink" content-type="dwc:verbatimLatitude" xlink:type="simple">22°26′08.9″S</named-content>; verbatimLongitude: <named-content xmlns:xlink="http://www.w3.org/1999/xlink" content-type="dwc:verbatimLongitude" xlink:type="simple">42°32′42.4″W</named-content>; <bold>Event:</bold> year: <named-content xmlns:xlink="http://www.w3.org/1999/xlink" content-type="dwc:year" xlink:type="simple">2025</named-content>; month: <named-content xmlns:xlink="http://www.w3.org/1999/xlink" content-type="dwc:month" xlink:type="simple">4</named-content>; day: <named-content xmlns:xlink="http://www.w3.org/1999/xlink" content-type="dwc:day" xlink:type="simple">9</named-content>; <bold>Record Level:</bold> institutionCode: <named-content xmlns:xlink="http://www.w3.org/1999/xlink" content-type="dwc:institutionCode" xlink:type="simple">EFC</named-content></p></list-item><list-item><p><bold>Type status:</bold> <named-content xmlns:xlink="http://www.w3.org/1999/xlink" content-type="dwc:typeStatus" xlink:type="simple">Paratype</named-content>. <bold>Occurrence:</bold> catalogNumber: <named-content xmlns:xlink="http://www.w3.org/1999/xlink" content-type="dwc:catalogNumber" xlink:type="simple">BHCB 24542</named-content>; recordNumber: <named-content xmlns:xlink="http://www.w3.org/1999/xlink" content-type="dwc:recordNumber" xlink:type="simple">3547</named-content>; recordedBy: <named-content xmlns:xlink="http://www.w3.org/1999/xlink" content-type="dwc:recordedBy" xlink:type="simple"><italic>H.C. de Lima</italic></named-content>; reproductiveCondition: <named-content xmlns:xlink="http://www.w3.org/1999/xlink" content-type="dwc:reproductiveCondition" xlink:type="simple">immat. fr.</named-content>; occurrenceID: <named-content xmlns:xlink="http://www.w3.org/1999/xlink" content-type="dwc:occurrenceID" xlink:type="simple">C10A7A05-5584-50AE-B167-91759470C0FC</named-content>; <bold>Location:</bold> country: <named-content xmlns:xlink="http://www.w3.org/1999/xlink" content-type="dwc:country" xlink:type="simple">Brazil</named-content>; stateProvince: <named-content xmlns:xlink="http://www.w3.org/1999/xlink" content-type="dwc:stateProvince" xlink:type="simple">Rio de Janeiro</named-content>; municipality: <named-content xmlns:xlink="http://www.w3.org/1999/xlink" content-type="dwc:municipality" xlink:type="simple">Nova Friburgo</named-content>; locality: <named-content xmlns:xlink="http://www.w3.org/1999/xlink" content-type="dwc:locality" xlink:type="simple">Reserva Ecológica Municipal de Macaé de Cima, Nascente do Rio das Flores</named-content>; <bold>Event:</bold> year: <named-content xmlns:xlink="http://www.w3.org/1999/xlink" content-type="dwc:year" xlink:type="simple">1989</named-content>; month: <named-content xmlns:xlink="http://www.w3.org/1999/xlink" content-type="dwc:month" xlink:type="simple">4</named-content>; day: <named-content xmlns:xlink="http://www.w3.org/1999/xlink" content-type="dwc:day" xlink:type="simple">20</named-content>; <bold>Record Level:</bold> institutionCode: <named-content xmlns:xlink="http://www.w3.org/1999/xlink" content-type="dwc:institutionCode" xlink:type="simple">BHCB</named-content></p></list-item><list-item><p><bold>Type status:</bold> <named-content xmlns:xlink="http://www.w3.org/1999/xlink" content-type="dwc:typeStatus" xlink:type="simple">Paratype</named-content>. <bold>Occurrence:</bold> catalogNumber: <named-content xmlns:xlink="http://www.w3.org/1999/xlink" content-type="dwc:catalogNumber" xlink:type="simple">MBM 445816</named-content>; recordNumber: <named-content xmlns:xlink="http://www.w3.org/1999/xlink" content-type="dwc:recordNumber" xlink:type="simple">3547</named-content>; recordedBy: <named-content xmlns:xlink="http://www.w3.org/1999/xlink" content-type="dwc:recordedBy" xlink:type="simple"><italic>H.C. de Lima</italic></named-content>; reproductiveCondition: <named-content xmlns:xlink="http://www.w3.org/1999/xlink" content-type="dwc:reproductiveCondition" xlink:type="simple">immat. fr.</named-content>; occurrenceID: <named-content xmlns:xlink="http://www.w3.org/1999/xlink" content-type="dwc:occurrenceID" xlink:type="simple">90C7B4EA-8FD2-588A-8E9C-1CD6DE259F38</named-content>; <bold>Location:</bold> country: <named-content xmlns:xlink="http://www.w3.org/1999/xlink" content-type="dwc:country" xlink:type="simple">Brazil</named-content>; stateProvince: <named-content xmlns:xlink="http://www.w3.org/1999/xlink" content-type="dwc:stateProvince" xlink:type="simple">Rio de Janeiro</named-content>; municipality: <named-content xmlns:xlink="http://www.w3.org/1999/xlink" content-type="dwc:municipality" xlink:type="simple">Nova Friburgo</named-content>; locality: <named-content xmlns:xlink="http://www.w3.org/1999/xlink" content-type="dwc:locality" xlink:type="simple">Reserva Ecológica Municipal de Macaé de Cima, Nascente do Rio das Flores</named-content>; <bold>Event:</bold> year: <named-content xmlns:xlink="http://www.w3.org/1999/xlink" content-type="dwc:year" xlink:type="simple">1989</named-content>; month: <named-content xmlns:xlink="http://www.w3.org/1999/xlink" content-type="dwc:month" xlink:type="simple">4</named-content>; day: <named-content xmlns:xlink="http://www.w3.org/1999/xlink" content-type="dwc:day" xlink:type="simple">20</named-content>; <bold>Record Level:</bold> institutionCode: <named-content xmlns:xlink="http://www.w3.org/1999/xlink" content-type="dwc:institutionCode" xlink:type="simple">MBM</named-content></p></list-item><list-item><p><bold>Type status:</bold> <named-content xmlns:xlink="http://www.w3.org/1999/xlink" content-type="dwc:typeStatus" xlink:type="simple">Paratype</named-content>. <bold>Occurrence:</bold> catalogNumber: <named-content xmlns:xlink="http://www.w3.org/1999/xlink" content-type="dwc:catalogNumber" xlink:type="simple">MO-264248</named-content>; recordNumber: <named-content xmlns:xlink="http://www.w3.org/1999/xlink" content-type="dwc:recordNumber" xlink:type="simple">3547</named-content>; recordedBy: <named-content xmlns:xlink="http://www.w3.org/1999/xlink" content-type="dwc:recordedBy" xlink:type="simple"><italic>H.C. de Lima</italic></named-content>; reproductiveCondition: <named-content xmlns:xlink="http://www.w3.org/1999/xlink" content-type="dwc:reproductiveCondition" xlink:type="simple">immat. fr.</named-content>; occurrenceID: <named-content xmlns:xlink="http://www.w3.org/1999/xlink" content-type="dwc:occurrenceID" xlink:type="simple">29B4B9A3-8CFB-536A-8E56-00EC87EECDCF</named-content>; <bold>Location:</bold> country: <named-content xmlns:xlink="http://www.w3.org/1999/xlink" content-type="dwc:country" xlink:type="simple">Brazil</named-content>; stateProvince: <named-content xmlns:xlink="http://www.w3.org/1999/xlink" content-type="dwc:stateProvince" xlink:type="simple">Rio de Janeiro</named-content>; municipality: <named-content xmlns:xlink="http://www.w3.org/1999/xlink" content-type="dwc:municipality" xlink:type="simple">Nova Friburgo</named-content>; locality: <named-content xmlns:xlink="http://www.w3.org/1999/xlink" content-type="dwc:locality" xlink:type="simple">Reserva Ecológica Municipal de Macaé de Cima, Nascente do Rio das Flores</named-content>; <bold>Event:</bold> year: <named-content xmlns:xlink="http://www.w3.org/1999/xlink" content-type="dwc:year" xlink:type="simple">1989</named-content>; month: <named-content xmlns:xlink="http://www.w3.org/1999/xlink" content-type="dwc:month" xlink:type="simple">4</named-content>; day: <named-content xmlns:xlink="http://www.w3.org/1999/xlink" content-type="dwc:day" xlink:type="simple">20</named-content>; <bold>Record Level:</bold> institutionCode: <named-content xmlns:xlink="http://www.w3.org/1999/xlink" content-type="dwc:institutionCode" xlink:type="simple">MO</named-content>; source: <named-content xmlns:xlink="http://www.w3.org/1999/xlink" content-type="dwc:source" xlink:type="simple">immat. fr.</named-content></p></list-item><list-item><p><bold>Type status:</bold> <named-content xmlns:xlink="http://www.w3.org/1999/xlink" content-type="dwc:typeStatus" xlink:type="simple">Paratype</named-content>. <bold>Occurrence:</bold> catalogNumber: <named-content xmlns:xlink="http://www.w3.org/1999/xlink" content-type="dwc:catalogNumber" xlink:type="simple">NY00459853</named-content>; recordNumber: <named-content xmlns:xlink="http://www.w3.org/1999/xlink" content-type="dwc:recordNumber" xlink:type="simple">3547</named-content>; recordedBy: <named-content xmlns:xlink="http://www.w3.org/1999/xlink" content-type="dwc:recordedBy" xlink:type="simple"><italic>H.C. de Lima</italic></named-content>; reproductiveCondition: <named-content xmlns:xlink="http://www.w3.org/1999/xlink" content-type="dwc:reproductiveCondition" xlink:type="simple">immat. fr.</named-content>; occurrenceID: <named-content xmlns:xlink="http://www.w3.org/1999/xlink" content-type="dwc:occurrenceID" xlink:type="simple">6922A947-84E1-5501-957D-810F4A434963</named-content>; <bold>Location:</bold> country: <named-content xmlns:xlink="http://www.w3.org/1999/xlink" content-type="dwc:country" xlink:type="simple">Brazil</named-content>; stateProvince: <named-content xmlns:xlink="http://www.w3.org/1999/xlink" content-type="dwc:stateProvince" xlink:type="simple">Rio de Janeiro</named-content>; municipality: <named-content xmlns:xlink="http://www.w3.org/1999/xlink" content-type="dwc:municipality" xlink:type="simple">Nova Friburgo</named-content>; locality: <named-content xmlns:xlink="http://www.w3.org/1999/xlink" content-type="dwc:locality" xlink:type="simple">Reserva Ecológica Municipal de Macaé de Cima, Nascente do Rio das Flores</named-content>; <bold>Event:</bold> year: <named-content xmlns:xlink="http://www.w3.org/1999/xlink" content-type="dwc:year" xlink:type="simple">1989</named-content>; month: <named-content xmlns:xlink="http://www.w3.org/1999/xlink" content-type="dwc:month" xlink:type="simple">4</named-content>; day: <named-content xmlns:xlink="http://www.w3.org/1999/xlink" content-type="dwc:day" xlink:type="simple">20</named-content>; <bold>Record Level:</bold> institutionCode: <named-content xmlns:xlink="http://www.w3.org/1999/xlink" content-type="dwc:institutionCode" xlink:type="simple">NY</named-content></p></list-item><list-item><p><bold>Type status:</bold> <named-content xmlns:xlink="http://www.w3.org/1999/xlink" content-type="dwc:typeStatus" xlink:type="simple">Paratype</named-content>. <bold>Occurrence:</bold> catalogNumber: <named-content xmlns:xlink="http://www.w3.org/1999/xlink" content-type="dwc:catalogNumber" xlink:type="simple">RB00128668</named-content>; recordNumber: <named-content xmlns:xlink="http://www.w3.org/1999/xlink" content-type="dwc:recordNumber" xlink:type="simple">3547</named-content>; recordedBy: <named-content xmlns:xlink="http://www.w3.org/1999/xlink" content-type="dwc:recordedBy" xlink:type="simple"><italic>H.C. de Lima</italic></named-content>; reproductiveCondition: <named-content xmlns:xlink="http://www.w3.org/1999/xlink" content-type="dwc:reproductiveCondition" xlink:type="simple">immat. fr.</named-content>; occurrenceID: <named-content xmlns:xlink="http://www.w3.org/1999/xlink" content-type="dwc:occurrenceID" xlink:type="simple">1995417F-35B6-5582-A2CE-2F0E3B662B9A</named-content>; <bold>Location:</bold> country: <named-content xmlns:xlink="http://www.w3.org/1999/xlink" content-type="dwc:country" xlink:type="simple">Brazil</named-content>; stateProvince: <named-content xmlns:xlink="http://www.w3.org/1999/xlink" content-type="dwc:stateProvince" xlink:type="simple">Rio de Janeiro</named-content>; municipality: <named-content xmlns:xlink="http://www.w3.org/1999/xlink" content-type="dwc:municipality" xlink:type="simple">Nova Friburgo</named-content>; locality: <named-content xmlns:xlink="http://www.w3.org/1999/xlink" content-type="dwc:locality" xlink:type="simple">Reserva Ecológica Municipal de Macaé de Cima, Nascente do Rio das Flores</named-content>; <bold>Event:</bold> year: <named-content xmlns:xlink="http://www.w3.org/1999/xlink" content-type="dwc:year" xlink:type="simple">1989</named-content>; month: <named-content xmlns:xlink="http://www.w3.org/1999/xlink" content-type="dwc:month" xlink:type="simple">4</named-content>; day: <named-content xmlns:xlink="http://www.w3.org/1999/xlink" content-type="dwc:day" xlink:type="simple">20</named-content>; <bold>Record Level:</bold> institutionCode: <named-content xmlns:xlink="http://www.w3.org/1999/xlink" content-type="dwc:institutionCode" xlink:type="simple">RB</named-content></p></list-item><list-item><p><bold>Type status:</bold> <named-content xmlns:xlink="http://www.w3.org/1999/xlink" content-type="dwc:typeStatus" xlink:type="simple">Paratype</named-content>. <bold>Occurrence:</bold> catalogNumber: <named-content xmlns:xlink="http://www.w3.org/1999/xlink" content-type="dwc:catalogNumber" xlink:type="simple">SP054427</named-content>; recordNumber: <named-content xmlns:xlink="http://www.w3.org/1999/xlink" content-type="dwc:recordNumber" xlink:type="simple">3547</named-content>; recordedBy: <named-content xmlns:xlink="http://www.w3.org/1999/xlink" content-type="dwc:recordedBy" xlink:type="simple"><italic>H.C. de Lima</italic></named-content>; reproductiveCondition: <named-content xmlns:xlink="http://www.w3.org/1999/xlink" content-type="dwc:reproductiveCondition" xlink:type="simple">immat. fr.</named-content>; occurrenceID: <named-content xmlns:xlink="http://www.w3.org/1999/xlink" content-type="dwc:occurrenceID" xlink:type="simple">69658CCD-B43B-5D8B-AF0F-90DF19F85826</named-content>; <bold>Location:</bold> country: <named-content xmlns:xlink="http://www.w3.org/1999/xlink" content-type="dwc:country" xlink:type="simple">Brazil</named-content>; stateProvince: <named-content xmlns:xlink="http://www.w3.org/1999/xlink" content-type="dwc:stateProvince" xlink:type="simple">Rio de Janeiro</named-content>; municipality: <named-content xmlns:xlink="http://www.w3.org/1999/xlink" content-type="dwc:municipality" xlink:type="simple">Nova Friburgo</named-content>; locality: <named-content xmlns:xlink="http://www.w3.org/1999/xlink" content-type="dwc:locality" xlink:type="simple">Reserva Ecológica Municipal de Macaé de Cima, Nascente do Rio das Flores</named-content>; <bold>Event:</bold> year: <named-content xmlns:xlink="http://www.w3.org/1999/xlink" content-type="dwc:year" xlink:type="simple">1989</named-content>; month: <named-content xmlns:xlink="http://www.w3.org/1999/xlink" content-type="dwc:month" xlink:type="simple">4</named-content>; day: <named-content xmlns:xlink="http://www.w3.org/1999/xlink" content-type="dwc:day" xlink:type="simple">20</named-content>; <bold>Record Level:</bold> institutionCode: <named-content xmlns:xlink="http://www.w3.org/1999/xlink" content-type="dwc:institutionCode" xlink:type="simple">SP</named-content></p></list-item><list-item><p><bold>Type status:</bold> <named-content xmlns:xlink="http://www.w3.org/1999/xlink" content-type="dwc:typeStatus" xlink:type="simple">Paratype</named-content>. <bold>Occurrence:</bold> catalogNumber: <named-content xmlns:xlink="http://www.w3.org/1999/xlink" content-type="dwc:catalogNumber" xlink:type="simple">SPSF 16668</named-content>; recordNumber: <named-content xmlns:xlink="http://www.w3.org/1999/xlink" content-type="dwc:recordNumber" xlink:type="simple">3547</named-content>; recordedBy: <named-content xmlns:xlink="http://www.w3.org/1999/xlink" content-type="dwc:recordedBy" xlink:type="simple"><italic>H.C. de Lima</italic></named-content>; reproductiveCondition: <named-content xmlns:xlink="http://www.w3.org/1999/xlink" content-type="dwc:reproductiveCondition" xlink:type="simple">immat. fr.</named-content>; occurrenceID: <named-content xmlns:xlink="http://www.w3.org/1999/xlink" content-type="dwc:occurrenceID" xlink:type="simple">ED1A6F8F-C0B9-58AA-82F5-79ECCD190CDB</named-content>; <bold>Location:</bold> country: <named-content xmlns:xlink="http://www.w3.org/1999/xlink" content-type="dwc:country" xlink:type="simple">Brazil</named-content>; stateProvince: <named-content xmlns:xlink="http://www.w3.org/1999/xlink" content-type="dwc:stateProvince" xlink:type="simple">Rio de Janeiro</named-content>; municipality: <named-content xmlns:xlink="http://www.w3.org/1999/xlink" content-type="dwc:municipality" xlink:type="simple">Nova Friburgo</named-content>; locality: <named-content xmlns:xlink="http://www.w3.org/1999/xlink" content-type="dwc:locality" xlink:type="simple">Reserva Ecológica Municipal de Macaé de Cima, Nascente do Rio das Flores</named-content>; <bold>Event:</bold> year: <named-content xmlns:xlink="http://www.w3.org/1999/xlink" content-type="dwc:year" xlink:type="simple">1989</named-content>; month: <named-content xmlns:xlink="http://www.w3.org/1999/xlink" content-type="dwc:month" xlink:type="simple">4</named-content>; day: <named-content xmlns:xlink="http://www.w3.org/1999/xlink" content-type="dwc:day" xlink:type="simple">20</named-content>; <bold>Record Level:</bold> institutionCode: <named-content xmlns:xlink="http://www.w3.org/1999/xlink" content-type="dwc:institutionCode" xlink:type="simple">SPSF</named-content></p></list-item><list-item><p><bold>Type status:</bold> <named-content xmlns:xlink="http://www.w3.org/1999/xlink" content-type="dwc:typeStatus" xlink:type="simple">Paratype</named-content>. <bold>Occurrence:</bold> catalogNumber: <named-content xmlns:xlink="http://www.w3.org/1999/xlink" content-type="dwc:catalogNumber" xlink:type="simple">BHCB 24543</named-content>; recordNumber: <named-content xmlns:xlink="http://www.w3.org/1999/xlink" content-type="dwc:recordNumber" xlink:type="simple">469</named-content>; recordedBy: <named-content xmlns:xlink="http://www.w3.org/1999/xlink" content-type="dwc:recordedBy" xlink:type="simple">S.V.A. Pessoa</named-content>; reproductiveCondition: <named-content xmlns:xlink="http://www.w3.org/1999/xlink" content-type="dwc:reproductiveCondition" xlink:type="simple">immat. fr.</named-content>; occurrenceID: <named-content xmlns:xlink="http://www.w3.org/1999/xlink" content-type="dwc:occurrenceID" xlink:type="simple">489BA273-3786-5407-A0BD-70FAACA7EA5E</named-content>; <bold>Location:</bold> country: <named-content xmlns:xlink="http://www.w3.org/1999/xlink" content-type="dwc:country" xlink:type="simple">Brazil</named-content>; stateProvince: <named-content xmlns:xlink="http://www.w3.org/1999/xlink" content-type="dwc:stateProvince" xlink:type="simple">Rio de Janeiro</named-content>; municipality: <named-content xmlns:xlink="http://www.w3.org/1999/xlink" content-type="dwc:municipality" xlink:type="simple">Nova Friburgo</named-content>; locality: <named-content xmlns:xlink="http://www.w3.org/1999/xlink" content-type="dwc:locality" xlink:type="simple">região de Macaé de Cima, estrada para o Sítio Sophronites, depois da porteira</named-content>; <bold>Event:</bold> year: <named-content xmlns:xlink="http://www.w3.org/1999/xlink" content-type="dwc:year" xlink:type="simple">1989</named-content>; month: <named-content xmlns:xlink="http://www.w3.org/1999/xlink" content-type="dwc:month" xlink:type="simple">8</named-content>; day: <named-content xmlns:xlink="http://www.w3.org/1999/xlink" content-type="dwc:day" xlink:type="simple">3</named-content>; <bold>Record Level:</bold> institutionCode: <named-content xmlns:xlink="http://www.w3.org/1999/xlink" content-type="dwc:institutionCode" xlink:type="simple">BHCB</named-content></p></list-item><list-item><p><bold>Type status:</bold> <named-content xmlns:xlink="http://www.w3.org/1999/xlink" content-type="dwc:typeStatus" xlink:type="simple">Paratype</named-content>. <bold>Occurrence:</bold> catalogNumber: <named-content xmlns:xlink="http://www.w3.org/1999/xlink" content-type="dwc:catalogNumber" xlink:type="simple">MO-264257</named-content>; recordNumber: <named-content xmlns:xlink="http://www.w3.org/1999/xlink" content-type="dwc:recordNumber" xlink:type="simple">469</named-content>; recordedBy: <named-content xmlns:xlink="http://www.w3.org/1999/xlink" content-type="dwc:recordedBy" xlink:type="simple">S.V.A. Pessoa</named-content>; reproductiveCondition: <named-content xmlns:xlink="http://www.w3.org/1999/xlink" content-type="dwc:reproductiveCondition" xlink:type="simple">immat. fr.</named-content>; occurrenceID: <named-content xmlns:xlink="http://www.w3.org/1999/xlink" content-type="dwc:occurrenceID" xlink:type="simple">965B8C4E-1F70-56BE-B6D2-CB489662A361</named-content>; <bold>Location:</bold> country: <named-content xmlns:xlink="http://www.w3.org/1999/xlink" content-type="dwc:country" xlink:type="simple">Brazil</named-content>; stateProvince: <named-content xmlns:xlink="http://www.w3.org/1999/xlink" content-type="dwc:stateProvince" xlink:type="simple">Rio de Janeiro</named-content>; municipality: <named-content xmlns:xlink="http://www.w3.org/1999/xlink" content-type="dwc:municipality" xlink:type="simple">Nova Friburgo</named-content>; locality: <named-content xmlns:xlink="http://www.w3.org/1999/xlink" content-type="dwc:locality" xlink:type="simple">região de Macaé de Cima, estrada para o Sítio Sophronites, depois da porteira</named-content>; <bold>Event:</bold> year: <named-content xmlns:xlink="http://www.w3.org/1999/xlink" content-type="dwc:year" xlink:type="simple">1989</named-content>; month: <named-content xmlns:xlink="http://www.w3.org/1999/xlink" content-type="dwc:month" xlink:type="simple">8</named-content>; day: <named-content xmlns:xlink="http://www.w3.org/1999/xlink" content-type="dwc:day" xlink:type="simple">3</named-content>; <bold>Record Level:</bold> institutionCode: <named-content xmlns:xlink="http://www.w3.org/1999/xlink" content-type="dwc:institutionCode" xlink:type="simple">MO</named-content></p></list-item><list-item><p><bold>Type status:</bold> <named-content xmlns:xlink="http://www.w3.org/1999/xlink" content-type="dwc:typeStatus" xlink:type="simple">Paratype</named-content>. <bold>Occurrence:</bold> catalogNumber: <named-content xmlns:xlink="http://www.w3.org/1999/xlink" content-type="dwc:catalogNumber" xlink:type="simple">NY00459855</named-content>; recordNumber: <named-content xmlns:xlink="http://www.w3.org/1999/xlink" content-type="dwc:recordNumber" xlink:type="simple">469</named-content>; recordedBy: <named-content xmlns:xlink="http://www.w3.org/1999/xlink" content-type="dwc:recordedBy" xlink:type="simple">S.V.A. Pessoa</named-content>; reproductiveCondition: <named-content xmlns:xlink="http://www.w3.org/1999/xlink" content-type="dwc:reproductiveCondition" xlink:type="simple">immat. fr.</named-content>; occurrenceID: <named-content xmlns:xlink="http://www.w3.org/1999/xlink" content-type="dwc:occurrenceID" xlink:type="simple">B327181D-CE3A-5048-81ED-5D401FB30001</named-content>; <bold>Location:</bold> country: <named-content xmlns:xlink="http://www.w3.org/1999/xlink" content-type="dwc:country" xlink:type="simple">Brazil</named-content>; stateProvince: <named-content xmlns:xlink="http://www.w3.org/1999/xlink" content-type="dwc:stateProvince" xlink:type="simple">Rio de Janeiro</named-content>; municipality: <named-content xmlns:xlink="http://www.w3.org/1999/xlink" content-type="dwc:municipality" xlink:type="simple">Nova Friburgo</named-content>; locality: <named-content xmlns:xlink="http://www.w3.org/1999/xlink" content-type="dwc:locality" xlink:type="simple">região de Macaé de Cima, estrada para o Sítio Sophronites, depois da porteira</named-content>; <bold>Event:</bold> year: <named-content xmlns:xlink="http://www.w3.org/1999/xlink" content-type="dwc:year" xlink:type="simple">1989</named-content>; month: <named-content xmlns:xlink="http://www.w3.org/1999/xlink" content-type="dwc:month" xlink:type="simple">8</named-content>; day: <named-content xmlns:xlink="http://www.w3.org/1999/xlink" content-type="dwc:day" xlink:type="simple">3</named-content>; <bold>Record Level:</bold> institutionCode: <named-content xmlns:xlink="http://www.w3.org/1999/xlink" content-type="dwc:institutionCode" xlink:type="simple">NY</named-content></p></list-item><list-item><p><bold>Type status:</bold> <named-content xmlns:xlink="http://www.w3.org/1999/xlink" content-type="dwc:typeStatus" xlink:type="simple">Paratype</named-content>. <bold>Occurrence:</bold> catalogNumber: <named-content xmlns:xlink="http://www.w3.org/1999/xlink" content-type="dwc:catalogNumber" xlink:type="simple">RB00128659</named-content>; recordNumber: <named-content xmlns:xlink="http://www.w3.org/1999/xlink" content-type="dwc:recordNumber" xlink:type="simple">469</named-content>; recordedBy: <named-content xmlns:xlink="http://www.w3.org/1999/xlink" content-type="dwc:recordedBy" xlink:type="simple">S.V.A. Pessoa</named-content>; reproductiveCondition: <named-content xmlns:xlink="http://www.w3.org/1999/xlink" content-type="dwc:reproductiveCondition" xlink:type="simple">immat. fr.</named-content>; occurrenceID: <named-content xmlns:xlink="http://www.w3.org/1999/xlink" content-type="dwc:occurrenceID" xlink:type="simple">4164056F-B450-54C8-8691-EA33D20ED729</named-content>; <bold>Location:</bold> country: <named-content xmlns:xlink="http://www.w3.org/1999/xlink" content-type="dwc:country" xlink:type="simple">Brazil</named-content>; stateProvince: <named-content xmlns:xlink="http://www.w3.org/1999/xlink" content-type="dwc:stateProvince" xlink:type="simple">Rio de Janeiro</named-content>; municipality: <named-content xmlns:xlink="http://www.w3.org/1999/xlink" content-type="dwc:municipality" xlink:type="simple">Nova Friburgo</named-content>; locality: <named-content xmlns:xlink="http://www.w3.org/1999/xlink" content-type="dwc:locality" xlink:type="simple">região de Macaé de Cima, estrada para o Sítio Sophronites, depois da porteira</named-content>; <bold>Event:</bold> year: <named-content xmlns:xlink="http://www.w3.org/1999/xlink" content-type="dwc:year" xlink:type="simple">1989</named-content>; month: <named-content xmlns:xlink="http://www.w3.org/1999/xlink" content-type="dwc:month" xlink:type="simple">8</named-content>; day: <named-content xmlns:xlink="http://www.w3.org/1999/xlink" content-type="dwc:day" xlink:type="simple">3</named-content>; <bold>Record Level:</bold> institutionCode: <named-content xmlns:xlink="http://www.w3.org/1999/xlink" content-type="dwc:institutionCode" xlink:type="simple">RB</named-content></p></list-item><list-item><p><bold>Type status:</bold> <named-content xmlns:xlink="http://www.w3.org/1999/xlink" content-type="dwc:typeStatus" xlink:type="simple">Paratype</named-content>. <bold>Occurrence:</bold> catalogNumber: <named-content xmlns:xlink="http://www.w3.org/1999/xlink" content-type="dwc:catalogNumber" xlink:type="simple">SP054426</named-content>; recordNumber: <named-content xmlns:xlink="http://www.w3.org/1999/xlink" content-type="dwc:recordNumber" xlink:type="simple">469</named-content>; recordedBy: <named-content xmlns:xlink="http://www.w3.org/1999/xlink" content-type="dwc:recordedBy" xlink:type="simple">S.V.A. Pessoa</named-content>; reproductiveCondition: <named-content xmlns:xlink="http://www.w3.org/1999/xlink" content-type="dwc:reproductiveCondition" xlink:type="simple">immat. fr.</named-content>; occurrenceID: <named-content xmlns:xlink="http://www.w3.org/1999/xlink" content-type="dwc:occurrenceID" xlink:type="simple">AD0726E3-B4E4-59AE-BDBC-ED2834D00D40</named-content>; <bold>Location:</bold> country: <named-content xmlns:xlink="http://www.w3.org/1999/xlink" content-type="dwc:country" xlink:type="simple">Brazil</named-content>; stateProvince: <named-content xmlns:xlink="http://www.w3.org/1999/xlink" content-type="dwc:stateProvince" xlink:type="simple">Rio de Janeiro</named-content>; municipality: <named-content xmlns:xlink="http://www.w3.org/1999/xlink" content-type="dwc:municipality" xlink:type="simple">Nova Friburgo</named-content>; locality: <named-content xmlns:xlink="http://www.w3.org/1999/xlink" content-type="dwc:locality" xlink:type="simple">região de Macaé de Cima, estrada para o Sítio Sophronites, depois da porteira</named-content>; <bold>Event:</bold> year: <named-content xmlns:xlink="http://www.w3.org/1999/xlink" content-type="dwc:year" xlink:type="simple">1989</named-content>; month: <named-content xmlns:xlink="http://www.w3.org/1999/xlink" content-type="dwc:month" xlink:type="simple">8</named-content>; day: <named-content xmlns:xlink="http://www.w3.org/1999/xlink" content-type="dwc:day" xlink:type="simple">3</named-content>; <bold>Record Level:</bold> institutionCode: <named-content xmlns:xlink="http://www.w3.org/1999/xlink" content-type="dwc:institutionCode" xlink:type="simple">SP</named-content></p></list-item><list-item><p><bold>Type status:</bold> <named-content xmlns:xlink="http://www.w3.org/1999/xlink" content-type="dwc:typeStatus" xlink:type="simple">Paratype</named-content>. <bold>Occurrence:</bold> catalogNumber: <named-content xmlns:xlink="http://www.w3.org/1999/xlink" content-type="dwc:catalogNumber" xlink:type="simple">SPSF 16580</named-content>; recordNumber: <named-content xmlns:xlink="http://www.w3.org/1999/xlink" content-type="dwc:recordNumber" xlink:type="simple">469</named-content>; recordedBy: <named-content xmlns:xlink="http://www.w3.org/1999/xlink" content-type="dwc:recordedBy" xlink:type="simple">S.V.A. Pessoa</named-content>; reproductiveCondition: <named-content xmlns:xlink="http://www.w3.org/1999/xlink" content-type="dwc:reproductiveCondition" xlink:type="simple">immat. fr.</named-content>; occurrenceID: <named-content xmlns:xlink="http://www.w3.org/1999/xlink" content-type="dwc:occurrenceID" xlink:type="simple">9268ADED-D43F-5886-A739-4F2AB6D279D2</named-content>; <bold>Location:</bold> country: <named-content xmlns:xlink="http://www.w3.org/1999/xlink" content-type="dwc:country" xlink:type="simple">Brazil</named-content>; stateProvince: <named-content xmlns:xlink="http://www.w3.org/1999/xlink" content-type="dwc:stateProvince" xlink:type="simple">Rio de Janeiro</named-content>; municipality: <named-content xmlns:xlink="http://www.w3.org/1999/xlink" content-type="dwc:municipality" xlink:type="simple">Nova Friburgo</named-content>; locality: <named-content xmlns:xlink="http://www.w3.org/1999/xlink" content-type="dwc:locality" xlink:type="simple">região de Macaé de Cima, estrada para o Sítio Sophronites, depois da porteira</named-content>; <bold>Event:</bold> year: <named-content xmlns:xlink="http://www.w3.org/1999/xlink" content-type="dwc:year" xlink:type="simple">1989</named-content>; month: <named-content xmlns:xlink="http://www.w3.org/1999/xlink" content-type="dwc:month" xlink:type="simple">8</named-content>; day: <named-content xmlns:xlink="http://www.w3.org/1999/xlink" content-type="dwc:day" xlink:type="simple">3</named-content>; <bold>Record Level:</bold> institutionCode: <named-content xmlns:xlink="http://www.w3.org/1999/xlink" content-type="dwc:institutionCode" xlink:type="simple">SPSF</named-content></p></list-item><list-item><p><bold>Type status:</bold> <named-content xmlns:xlink="http://www.w3.org/1999/xlink" content-type="dwc:typeStatus" xlink:type="simple">Paratype</named-content>. <bold>Occurrence:</bold> catalogNumber: <named-content xmlns:xlink="http://www.w3.org/1999/xlink" content-type="dwc:catalogNumber" xlink:type="simple">MBM446160</named-content>; recordNumber: <named-content xmlns:xlink="http://www.w3.org/1999/xlink" content-type="dwc:recordNumber" xlink:type="simple">5601</named-content>; recordedBy: <named-content xmlns:xlink="http://www.w3.org/1999/xlink" content-type="dwc:recordedBy" xlink:type="simple">M.L. Brotto</named-content>; occurrenceID: <named-content xmlns:xlink="http://www.w3.org/1999/xlink" content-type="dwc:occurrenceID" xlink:type="simple">C7C5D264-1EDE-5C4F-872B-3A221A820737</named-content>; <bold>Location:</bold> country: <named-content xmlns:xlink="http://www.w3.org/1999/xlink" content-type="dwc:country" xlink:type="simple">Brazil</named-content>; stateProvince: <named-content xmlns:xlink="http://www.w3.org/1999/xlink" content-type="dwc:stateProvince" xlink:type="simple">Rio de Janeiro</named-content>; municipality: <named-content xmlns:xlink="http://www.w3.org/1999/xlink" content-type="dwc:municipality" xlink:type="simple">Nova Friburgo</named-content>; locality: <named-content xmlns:xlink="http://www.w3.org/1999/xlink" content-type="dwc:locality" xlink:type="simple">Parque Estadual dos Três Picos, Macaé de Cima, trilha para o Pico do Faraó</named-content>; minimumElevationInMeters: <named-content xmlns:xlink="http://www.w3.org/1999/xlink" content-type="dwc:minimumElevationInMeters" xlink:type="simple">1193</named-content>; verbatimLatitude: <named-content xmlns:xlink="http://www.w3.org/1999/xlink" content-type="dwc:verbatimLatitude" xlink:type="simple">22°26′09″S</named-content>; verbatimLongitude: <named-content xmlns:xlink="http://www.w3.org/1999/xlink" content-type="dwc:verbatimLongitude" xlink:type="simple">42°32′42″W</named-content>; <bold>Event:</bold> year: <named-content xmlns:xlink="http://www.w3.org/1999/xlink" content-type="dwc:year" xlink:type="simple">2023</named-content>; month: <named-content xmlns:xlink="http://www.w3.org/1999/xlink" content-type="dwc:month" xlink:type="simple">10</named-content>; day: <named-content xmlns:xlink="http://www.w3.org/1999/xlink" content-type="dwc:day" xlink:type="simple">28</named-content>; eventRemarks: <named-content xmlns:xlink="http://www.w3.org/1999/xlink" content-type="dwc:eventRemarks" xlink:type="simple">st.</named-content>; <bold>Record Level:</bold> institutionCode: <named-content xmlns:xlink="http://www.w3.org/1999/xlink" content-type="dwc:institutionCode" xlink:type="simple">MBM</named-content></p></list-item><list-item><p><bold>Type status:</bold> <named-content xmlns:xlink="http://www.w3.org/1999/xlink" content-type="dwc:typeStatus" xlink:type="simple">Paratype</named-content>. <bold>Occurrence:</bold> catalogNumber: <named-content xmlns:xlink="http://www.w3.org/1999/xlink" content-type="dwc:catalogNumber" xlink:type="simple">MBM331650</named-content>; recordNumber: <named-content xmlns:xlink="http://www.w3.org/1999/xlink" content-type="dwc:recordNumber" xlink:type="simple">116</named-content>; recordedBy: <named-content xmlns:xlink="http://www.w3.org/1999/xlink" content-type="dwc:recordedBy" xlink:type="simple">O.C. Góes</named-content>; reproductiveCondition: <named-content xmlns:xlink="http://www.w3.org/1999/xlink" content-type="dwc:reproductiveCondition" xlink:type="simple">immat. fr.</named-content>; occurrenceID: <named-content xmlns:xlink="http://www.w3.org/1999/xlink" content-type="dwc:occurrenceID" xlink:type="simple">9E1EBC52-6C8A-5172-A4C0-1121FE57BA92</named-content>; <bold>Location:</bold> country: <named-content xmlns:xlink="http://www.w3.org/1999/xlink" content-type="dwc:country" xlink:type="simple">Brazil</named-content>; stateProvince: <named-content xmlns:xlink="http://www.w3.org/1999/xlink" content-type="dwc:stateProvince" xlink:type="simple">Rio de Janeiro</named-content>; municipality: <named-content xmlns:xlink="http://www.w3.org/1999/xlink" content-type="dwc:municipality" xlink:type="simple">Petrópolis</named-content>; locality: <named-content xmlns:xlink="http://www.w3.org/1999/xlink" content-type="dwc:locality" xlink:type="simple">Quitandinha</named-content>; <bold>Event:</bold> year: <named-content xmlns:xlink="http://www.w3.org/1999/xlink" content-type="dwc:year" xlink:type="simple">1948</named-content>; <bold>Record Level:</bold> institutionCode: <named-content xmlns:xlink="http://www.w3.org/1999/xlink" content-type="dwc:institutionCode" xlink:type="simple">MBM</named-content></p></list-item><list-item><p><bold>Type status:</bold> <named-content xmlns:xlink="http://www.w3.org/1999/xlink" content-type="dwc:typeStatus" xlink:type="simple">Paratype</named-content>. <bold>Occurrence:</bold> catalogNumber: <named-content xmlns:xlink="http://www.w3.org/1999/xlink" content-type="dwc:catalogNumber" xlink:type="simple">RB00133418</named-content>; recordNumber: <named-content xmlns:xlink="http://www.w3.org/1999/xlink" content-type="dwc:recordNumber" xlink:type="simple">116</named-content>; recordedBy: <named-content xmlns:xlink="http://www.w3.org/1999/xlink" content-type="dwc:recordedBy" xlink:type="simple">O.C. Góes</named-content>; reproductiveCondition: <named-content xmlns:xlink="http://www.w3.org/1999/xlink" content-type="dwc:reproductiveCondition" xlink:type="simple">immat. fr.</named-content>; occurrenceID: <named-content xmlns:xlink="http://www.w3.org/1999/xlink" content-type="dwc:occurrenceID" xlink:type="simple">762A2DAD-E17A-5A0E-9CD8-46E8E68C643C</named-content>; <bold>Location:</bold> country: <named-content xmlns:xlink="http://www.w3.org/1999/xlink" content-type="dwc:country" xlink:type="simple">Brazil</named-content>; stateProvince: <named-content xmlns:xlink="http://www.w3.org/1999/xlink" content-type="dwc:stateProvince" xlink:type="simple">Rio de Janeiro</named-content>; municipality: <named-content xmlns:xlink="http://www.w3.org/1999/xlink" content-type="dwc:municipality" xlink:type="simple">Petrópolis</named-content>; locality: <named-content xmlns:xlink="http://www.w3.org/1999/xlink" content-type="dwc:locality" xlink:type="simple">Quitandinha</named-content>; <bold>Event:</bold> year: <named-content xmlns:xlink="http://www.w3.org/1999/xlink" content-type="dwc:year" xlink:type="simple">1948</named-content>; <bold>Record Level:</bold> institutionCode: <named-content xmlns:xlink="http://www.w3.org/1999/xlink" content-type="dwc:institutionCode" xlink:type="simple">RB</named-content></p></list-item></list></tp:treatment-sec><tp:treatment-sec sec-type="Description"><title>Description</title><p>Trees up to 16 m tall. Trunk cylindrical; bark brown, homogeneous, both rough and lenticellate, lenticels round, small; slash bright-beige, tangential section heterogeneous with fibres light-brown, odorous, with a pleasant, moderately intense smell. Branches terete, brown-greenish, glabrous; young branchlets compressed, cinereo-tomentose; terminal buds cinereo-tomentose; adult branchlets and terminal buds cinnamomeo-tomentose. Leaves alternate, patent; petioles 0.6–1.8 cm long, slightly canaliculate, adult glabrous, young cinereo-tomentose; blades (3.8)6.0–10.0(11.0) × (0.9)1.3–2.3(3.8) cm, narrow lanceolate to lanceolate, chartaceous; margin undulate and thickened; base acute, apex acute or slightly acuminate; adaxial surface glabrous, young cinereo-puberulous, midrib immersed at the base and flat to the apex, secondary veins flat, reticulation moderately dense, inconspicuous, not ampullaceous at domatia; abaxial surface glabrous, young cinereo-puberulous, midrib raised, 0.6–1.0 mm thick, secondary veins 5–7 on each side, first pair raised, 0.3–0.4 mm thick, 20–30° to midrib, other secondary veins raised, 30–55° to midrib, reticulation conspicuous; venation pinnate to subtripliveined, brochidodromous to weakly eucamptodromous; domatia in the axils of the first pair of secondary veins or lacking, ± flat, covered with cinereous hairs. Inflorescences axillary, small paniculate-cymose, 1.4–2.6 cm long, with up to 12 flowers, glabrescent, rachis compressed. Flowers yellow-greenish <italic>in vivo</italic>, glabrous, 2.0–2.2 mm diam.; pedicel 2.0–3.1 mm long; receptacle 0.5–0.7 mm long, subhemispherical, inconspicuous, outside glabrous, inside tomentose; tepals 6, subequal, oval-elliptic, erect at anthesis, whorl I 2.0–2.4 × 1.2–1.4 mm, outer surface glabrous, inner surface puberulous, just less dense towards the margin, whorl II 2.2–2.4 × 1.4 mm, outer surface glabrous, inner surface tomentose, minutely papillose at the tip; stamens 9, anthers 4-locular, filaments longer than the anthers, whorl I 1.6–1.7 mm long, filament 0.8–1.0 mm long, puberulous at the basal half, anther 0.7 × 0.4 mm, ovate-elliptic, apex obtuse, locelli introrse, whorl II 1.5–1.7 mm long, filament 0.8–1.0 mm long, puberulous at the basal half, anther 0.5 × 0.4 mm, ovate-elliptic, apex obtuse, locelli introrse, whorl III 1.9–2.0 mm long, filament 1.4–1.5 mm long, tomentose, glands 0.4 mm diam. present at base, ovate, anther 0.5 × 0.4 mm, ovate-rectangular, apex truncate, upper locelli lateral, lower locelli lateral-extrorse, staminodia of whorl IV 1.2–1.4 mm long, filament tomentose, tip triangular-sagittate; pistil 2.0–2.1 mm long, glabrous, ovary globose ca. 0.8 mm, style 1.2 mm, stigma simple with hairs or none. Fruits ellipsoid, 1.1 × 0.8 cm (immature fruit: Pessoa 469); cupules obconic, 0.9 × 0.6 cm, covering 1/6 of the fruit, tepals deciduous (Figs <xref ref-type="fig" rid="F14067567">1</xref>, <xref ref-type="fig" rid="F14067569">2</xref>).</p></tp:treatment-sec><tp:treatment-sec sec-type="Diagnosis"><title>Diagnosis</title><p><italic><tp:taxon-name><tp:taxon-name-part taxon-name-part-type="genus" reg="Aiouea">Aiouea</tp:taxon-name-part> <tp:taxon-name-part taxon-name-part-type="species" reg="altomacaensis">altomacaensis</tp:taxon-name-part></tp:taxon-name></italic> most closely resembles <italic><tp:taxon-name><tp:taxon-name-part taxon-name-part-type="genus" reg="Aiouea">A.</tp:taxon-name-part> <tp:taxon-name-part taxon-name-part-type="species" reg="albopunctata">albopunctata</tp:taxon-name-part></tp:taxon-name></italic> in its vegetative morphology and tree architecture. <italic><tp:taxon-name><tp:taxon-name-part taxon-name-part-type="genus" reg="Aiouea">Aiouea</tp:taxon-name-part> <tp:taxon-name-part taxon-name-part-type="species" reg="altomacaensis">altomacaensis</tp:taxon-name-part></tp:taxon-name></italic> differs from the latter mainly by its smaller inflorescence of 1.4–2.6 cm length (vs. 3.0–13.0 cm), with up to 12 flowers (vs. up to 60), smaller flowers measuring 2.0–2.2 mm in diameter (vs. 2.7–3.0 mm), shallow receptacle, subhemispheric, inconspicuous (vs. deep, obconic, conspicuous), filaments of stamens of whorl III 2–3× longer than anthers (vs. 1–1.5×) and short obconic cupule of 0.9 × 0.6 cm (vs. 1.6 × 1.0 cm), that covers 1/6 of the fruit (vs. 1/3 to 1/4).</p></tp:treatment-sec><tp:treatment-sec sec-type="Etymology"><title>Etymology</title><p>Most specimens originate from Macaé de Cima, a locality situated at the headwaters of the Macaé River. This region was historically known as Alto Macahe until the 19<sup>th</sup> century. Consequently, the specific epithet is derived from this ancient toponym, while adopting a modernised spelling.</p></tp:treatment-sec><tp:treatment-sec sec-type="Distribution"><title>Distribution</title><p><italic><tp:taxon-name><tp:taxon-name-part taxon-name-part-type="genus" reg="Aiouea">Aiouea</tp:taxon-name-part> <tp:taxon-name-part taxon-name-part-type="species" reg="altomacaensis">altomacaensis</tp:taxon-name-part></tp:taxon-name></italic> has been recorded in only two municipalities in Rio de Janeiro State, south-eastern Brazil: Nova Friburgo and Petrópolis (Fig. <xref ref-type="fig" rid="F14067571">3</xref>).</p></tp:treatment-sec><tp:treatment-sec sec-type="Ecology"><title>Ecology</title><p>It occurs within Atlantic Rainforest fragments along the Serra do Mar mountain range at elevations between 900 and 1200 m. This region receives the State's highest rainfall, with annual averages ranging from 2500 to 2800 mm (<xref ref-type="bibr" rid="B14067656">Silva and Dereczynski 2014</xref>). According to the Brazilian vegetation classification system (<xref ref-type="bibr" rid="B14067611">IBGE 2012</xref>), the area is characterised as Floresta Ombrófila Densa (Ombrophilous Dense Forest). Its primary characteristics include a high density of trees, a continuous canopy and the absence of a dry season throughout the year.</p></tp:treatment-sec><tp:treatment-sec sec-type="Conservation"><title>Conservation</title><p>The samples are distributed across a restricted area within the mountainous region of Rio de Janeiro, with a maximum distance of only 76 km between the two most distal points. This, combined with the small number of samples, results in an EOO of 200 km² and an AOO of 16 km². The conclusion would be that the species is Endangered (EN). Despite that assessment, we consider the distribution of this species to be wider than currently documented. The Serra do Mar region maintains high habitat integrity, yet the upper slopes remain under-investigated. Therefore, we follow a precautionary approach by classifying it as Data Deficient (DD). It is important to note that the holotype represents the only specimen collected from a legally protected area, specifically from within Parque Estadual dos Três Picos.</p></tp:treatment-sec><tp:treatment-sec sec-type="Taxon discussion"><title>Taxon discussion</title><p>Amongst the species within the genus occurring in the Atlantic Rainforest, three exhibit the highest morphological similarity and tree habit, as listed in Table <xref ref-type="table" rid="T14067573">1</xref>. The new species most closely resembles <italic><tp:taxon-name><tp:taxon-name-part taxon-name-part-type="genus" reg="Aiouea">Aiouea</tp:taxon-name-part> <tp:taxon-name-part taxon-name-part-type="species" reg="albopunctata">albopunctata</tp:taxon-name-part></tp:taxon-name></italic> Brotto in the appearance of its leaves and trees architecture. Both have leaves that are quite similar in size, shape, consistency, number and angle of secondary veins and reticulation. However, <italic><tp:taxon-name><tp:taxon-name-part taxon-name-part-type="genus" reg="Aiouea">Aiouea</tp:taxon-name-part> <tp:taxon-name-part taxon-name-part-type="species" reg="altomacaensis">altomacaensis</tp:taxon-name-part></tp:taxon-name></italic> has lanceolate leaves, mostly narrow, with raised secondary veins that gradually increase in angle relative to the midrib as they approach the apex. The petioles are slightly shorter, measuring 0.6–1.8 cm long. Furthermore, they have a patent (horizontal) arrangement in the tree canopy. Its branches and young leaves are densely covered with ash-grey hairs. The leaves turn dark green when they become mature and lose almost all of their haris. On the other hand, <italic><tp:taxon-name><tp:taxon-name-part taxon-name-part-type="genus" reg="Aiouea">Aiouea</tp:taxon-name-part> <tp:taxon-name-part taxon-name-part-type="species" reg="albopunctata">albopunctata</tp:taxon-name-part></tp:taxon-name></italic> has leaves that tend to be slightly wider, elongate-elliptic, elliptic or lanceolate, with only the first pair of secondary veins raised, the others slightly raised. In addition, the second pair and the more distal ones form a much less acute angle with the midrib than the first pair of secondary veins. The petioles are slightly longer, 1.2–2.0 cm and the trees have canopy with pendulous leaves. It has ferruginous pubescent branches. The young leaves are reddish-orange, turning green when they mature.</p><p>The two species can be easily distinguished by their inflorescence, flower, cupule and fruit. <italic><tp:taxon-name><tp:taxon-name-part taxon-name-part-type="genus" reg="Aiouea">Aiouea</tp:taxon-name-part> <tp:taxon-name-part taxon-name-part-type="species" reg="albopunctata">albopunctata</tp:taxon-name-part></tp:taxon-name></italic> has inflorescences that can reach up to 13 cm in length and contain up to 60 flowers. The flower has a larger diameter (2.7–3.0 mm), the receptacle is obconic and conspicuous and the filaments are slightly longer (1.2–1.5×) than the anthers of whorl III. It has a larger fruit (1.3 × 0.9 cm) with a robust hemispherical cupule (1.6 × 1.0 cm). In contrast, <italic><tp:taxon-name><tp:taxon-name-part taxon-name-part-type="genus" reg="Aiouea">Aiouea</tp:taxon-name-part> <tp:taxon-name-part taxon-name-part-type="species" reg="altomacaensis">altomacaensis</tp:taxon-name-part></tp:taxon-name></italic> has small inflorescences measuring a maximum of 2.6 cm and containing up to 12 flowers. Its flower has a smaller diameter (2.0–2.2 mm), the receptacle is subhemispheric and inconspicuous and the filaments are much longer (3×) than the anthers of whorl III. The species has a slightly smaller fruit (1.1 × 0.8 cm) and smaller obconic cupule (0.9 × 0.6 cm).</p><p>Furthermore, the two species are parapatric. <italic><tp:taxon-name><tp:taxon-name-part taxon-name-part-type="genus" reg="Aiouea">Aiouea</tp:taxon-name-part> <tp:taxon-name-part taxon-name-part-type="species" reg="albopunctata">albopunctata</tp:taxon-name-part></tp:taxon-name></italic> inhabits inland forests with a seasonal climate, whereas the new species occurs closer to the Atlantic coast in an ever-wet climate without a dry season.</p><p><italic><tp:taxon-name><tp:taxon-name-part taxon-name-part-type="genus" reg="Aiouea">Aiouea</tp:taxon-name-part> <tp:taxon-name-part taxon-name-part-type="species" reg="acarodomatifera">acarodomatifera</tp:taxon-name-part></tp:taxon-name></italic> Kosterm. also bears a close resemblance to the new taxon. Some specimens may have leaves of the same size, shape and similar venation. However, in most specimens, the leaves are wider or smaller, with an elliptic or ovate shape, always with the adaxial surface ampullaceous over the domatia. In addition to this, the midrib is raised on abaxial surface and the secondary veins are slightly raised. The first pair of secondary veins has a smaller thickness of 0.1–0.3 mm. In contrast, <italic><tp:taxon-name><tp:taxon-name-part taxon-name-part-type="genus" reg="Aiouea">Aiouea</tp:taxon-name-part> <tp:taxon-name-part taxon-name-part-type="species" reg="altomacaensis">altomacaensis</tp:taxon-name-part></tp:taxon-name></italic> has consistently narrow leaves, with a narrow lanceolate or lanceolate shape, and a non-ampullaceous over the domatia. The midrib and secondary veins are raised and the first pair of secondary veins has a thickness of 0.3–0.4 mm.</p><p>Inflorescence and floral characters are more diagnostic, facilitating the distinction between the two species. <italic><tp:taxon-name><tp:taxon-name-part taxon-name-part-type="genus" reg="Aiouea">Aiouea</tp:taxon-name-part> <tp:taxon-name-part taxon-name-part-type="species" reg="acarodomatifera">acarodomatifera</tp:taxon-name-part></tp:taxon-name></italic> has a relatively longer inflorescence (1.8–8.0 cm). Its flower has a larger diameter (3.0–4.0 mm), the receptacle is obconic and conspicuous, all anthers have 2 locules and the filaments are slightly longer (1–2×) than the anthers of whorl III. In living material, the flowers are greenish-white. In contrast, <italic><tp:taxon-name><tp:taxon-name-part taxon-name-part-type="genus" reg="Aiouea">Aiouea</tp:taxon-name-part> <tp:taxon-name-part taxon-name-part-type="species" reg="altomacaensis">altomacaensis</tp:taxon-name-part></tp:taxon-name></italic> has a smaller inflorescence (1.4–2.6 cm), smaller diameter of flower (2.0–2.2 mm), 4-locular anthers, longer filaments (3×) and yellowish-green flowers.</p><p>These species are sympatric. The type of <italic><tp:taxon-name><tp:taxon-name-part taxon-name-part-type="genus" reg="Aiouea">A.</tp:taxon-name-part> <tp:taxon-name-part taxon-name-part-type="species" reg="acarodomatifera">acarodomatifera</tp:taxon-name-part></tp:taxon-name></italic>, voucher <italic>Nunes 201</italic> (barcodes MO-4686966; NY01104817; RB00539142; RB00570800; SP000814), is from Governador Portella-Monte Sinai, now Miguel Pereira, a municipality adjacent to Petrópolis.</p><p><italic><tp:taxon-name><tp:taxon-name-part taxon-name-part-type="genus" reg="Aiouea">Aiouea</tp:taxon-name-part> <tp:taxon-name-part taxon-name-part-type="species" reg="ombrophila">ombrophila</tp:taxon-name-part></tp:taxon-name></italic> Brotto &amp; Völtz is another species that shares the same habitat and resembles the new taxon. In general, this species has broad leaves; narrow leaves (lanceolate) are less common, as in voucher <italic>Brotto 4805</italic> (barcode CESJ082358; barcode MBM440276; barcode SP004697; HRCB 79553; MBML 59185; SPSF 58717). Its petiole is longer (1.5–2.6 cm) and the blade is usually oval-elliptic, broadly elliptic or elliptic. In contrast, <italic><tp:taxon-name><tp:taxon-name-part taxon-name-part-type="genus" reg="Aiouea">A.</tp:taxon-name-part> <tp:taxon-name-part taxon-name-part-type="species" reg="altomacaensis">altomacaensis</tp:taxon-name-part></tp:taxon-name></italic> has a narrow lanceolate or lanceolate blade and a shorter petiole (0.6–1.8 cm).</p><p>The best characteristics to differentiate the two are inflorescence, flower, cupule and fruit. <italic><tp:taxon-name><tp:taxon-name-part taxon-name-part-type="genus" reg="Aiouea">Aiouea</tp:taxon-name-part> <tp:taxon-name-part taxon-name-part-type="species" reg="ombrophila">ombrophila</tp:taxon-name-part></tp:taxon-name></italic> has a larger inflorescence (6.0–12.0 cm) with up to 45 flowers, a flower with larger diameter (3.0–3.5 mm), conspicuous obconic receptacle, filaments are slightly longer (1–1.7×) than the anthers of whorl III and bear large (0.9 mm diam.), elliptical-cubic glands in this whorl. In turn, <italic><tp:taxon-name><tp:taxon-name-part taxon-name-part-type="genus" reg="Aiouea">A.</tp:taxon-name-part> <tp:taxon-name-part taxon-name-part-type="species" reg="altomacaensis">altomacaensis</tp:taxon-name-part></tp:taxon-name></italic> has smaller inflorescence (1.4–2.6 cm), smaller diameter of flower (2.0–2.2 mm), longer filaments (3×) and small glands (0.4 mm), of ovate shape. Furthermore, the first species has a larger, turbine-shaped cupule (2.3 × 1.2 cm) and a larger fruit (2.0 × 1.2 cm), while the second has a short, obconic cupule (0.9 × 0.6 mm) and a smaller fruit (1.1 × 0.8 cm).</p><p>The narrow leaves and venation pattern of <italic><tp:taxon-name><tp:taxon-name-part taxon-name-part-type="genus" reg="Aiouea">A.</tp:taxon-name-part> <tp:taxon-name-part taxon-name-part-type="species" reg="altomacaensis">altomacaensis</tp:taxon-name-part></tp:taxon-name></italic> lead to a strong resemblance to <italic><tp:taxon-name><tp:taxon-name-part taxon-name-part-type="genus" reg="Ocotea">Ocotea</tp:taxon-name-part> <tp:taxon-name-part taxon-name-part-type="species" reg="catharinensis">catharinensis</tp:taxon-name-part></tp:taxon-name></italic> Mez and <italic><tp:taxon-name><tp:taxon-name-part taxon-name-part-type="genus" reg="Ocotea">Ocotea</tp:taxon-name-part> <tp:taxon-name-part taxon-name-part-type="species" reg="porosa">porosa</tp:taxon-name-part></tp:taxon-name></italic> (Nees &amp; Mart.) Barroso, explaining why the voucher <italic>Góes 116</italic> (barcodes MBM331650; RB00133418) was originally determined as <italic><tp:taxon-name><tp:taxon-name-part taxon-name-part-type="genus" reg="Ocotea">O.</tp:taxon-name-part> <tp:taxon-name-part taxon-name-part-type="species" reg="porosa">porosa</tp:taxon-name-part></tp:taxon-name></italic>. Both possess small staminodia of whorl IV compared to the new species, which has 1.2–1.4 mm long and triangular-sagittate tip. Of the two, only <italic><tp:taxon-name><tp:taxon-name-part taxon-name-part-type="genus" reg="Ocotea">O.</tp:taxon-name-part> <tp:taxon-name-part taxon-name-part-type="species" reg="catharinensis">catharinensis</tp:taxon-name-part></tp:taxon-name></italic> is sympatric, being much more frequent in the area compared to <italic><tp:taxon-name><tp:taxon-name-part taxon-name-part-type="genus" reg="Aiouea">A.</tp:taxon-name-part> <tp:taxon-name-part taxon-name-part-type="species" reg="altomacaensis">altomacaensis</tp:taxon-name-part></tp:taxon-name></italic>. In addition, <italic><tp:taxon-name><tp:taxon-name-part taxon-name-part-type="genus" reg="Ocotea">O.</tp:taxon-name-part> <tp:taxon-name-part taxon-name-part-type="species" reg="porosa">porosa</tp:taxon-name-part></tp:taxon-name></italic> and <italic><tp:taxon-name><tp:taxon-name-part taxon-name-part-type="genus" reg="Ocotea">O.</tp:taxon-name-part> <tp:taxon-name-part taxon-name-part-type="species" reg="catharinensis">catharinensis</tp:taxon-name-part></tp:taxon-name></italic> have well-developed pit-domatia lacking in <italic><tp:taxon-name><tp:taxon-name-part taxon-name-part-type="genus" reg="Aiouea">A.</tp:taxon-name-part> <tp:taxon-name-part taxon-name-part-type="species" reg="altomacaensis">altomacaensis</tp:taxon-name-part></tp:taxon-name></italic>.</p></tp:treatment-sec><tp:treatment-sec sec-type="Phenology"><title>Phenology</title><p>Flowering specimen were collected in April; fruiting specimens were collected in April and August.</p></tp:treatment-sec><tp:treatment-sec><!--Section generated to contain objects referenced in tp:taxon-treatment.--><fig id="F14067567" position="float" orientation="portrait"><object-id xmlns:xlink="http://www.w3.org/1999/xlink" content-type="arpha" xlink:type="simple">8FBADB78-2AC0-58B5-A677-3DDBBCB3BC64</object-id><object-id xmlns:xlink="http://www.w3.org/1999/xlink" content-type="doi" xlink:type="simple">10.3897/BDJ.14.e193820.figure3</object-id><label>Figure 1.</label><caption><p><italic><tp:taxon-name><tp:taxon-name-part taxon-name-part-type="genus" reg="Aiouea">Aiouea</tp:taxon-name-part> <tp:taxon-name-part taxon-name-part-type="species" reg="altomacaensis">altomacaensis</tp:taxon-name-part></tp:taxon-name></italic> Brotto &amp; P.L.R.Moraes. <bold>A</bold> flowering branch; <bold>B</bold> adult leaf (abaxial surface); <bold>C</bold> young leaf with domatia (abaxial surface); <bold>D</bold> flower; <bold>E</bold> abaxial tepal surface whorl I; <bold>F</bold> abaxial tepal surface whorl II; <bold>G</bold> adaxial tepal surface whorl I; <bold>H</bold> adaxial tepal surface whorl II; <bold>I</bold> stamen surface whorl I, adaxial side; <bold>J</bold> stamen surface whorl II, adaxial side; <bold>K</bold> stamen surface whorl III, abaxial side; <bold>L</bold> staminode surface whorl IV, adaxial side; <bold>M</bold> pistil; <bold>N</bold> cupule and fruit (A–M. Brotto 6197; N. Pessoa 469).</p></caption><graphic xmlns:xlink="http://www.w3.org/1999/xlink" xlink:href="bdj-14-e193820-g001.jpg" position="float" id="oo_1574211.jpg" orientation="portrait" xlink:type="simple"><uri content-type="original_file" xlink:type="simple">https://binary.pensoft.net/fig/1574211</uri></graphic></fig><fig id="F14067569" position="float" orientation="portrait"><object-id xmlns:xlink="http://www.w3.org/1999/xlink" content-type="arpha" xlink:type="simple">A1A4680A-3978-5C75-9189-29308D149874</object-id><object-id xmlns:xlink="http://www.w3.org/1999/xlink" content-type="doi" xlink:type="simple">10.3897/BDJ.14.e193820.figure3</object-id><label>Figure 2.</label><caption><p><italic><tp:taxon-name><tp:taxon-name-part taxon-name-part-type="genus" reg="Aiouea">Aiouea</tp:taxon-name-part> <tp:taxon-name-part taxon-name-part-type="species" reg="altomacaensis">altomacaensis</tp:taxon-name-part></tp:taxon-name></italic> Brotto &amp; P.L.R.Moraes. <bold>A</bold> flowering branch; <bold>B</bold> terminal bud and young branchlet; <bold>C</bold> terminal bud and adult branchlet; <bold>D</bold> young leaf (abaxial surface); <bold>E</bold> adult leaf (abaxial surface); <bold>F</bold> base leaf with domatia (abaxial surface); <bold>G</bold> inflorescence; <bold>H</bold> floral bud and flower at anthesis; <bold>I</bold> flowers at anthesis; <bold>J</bold> rhytidome of a thick trunk; <bold>K</bold> detail of rhytidome. Photographs by M.L. Brotto (voucher A, C−K. Brotto 6197, B. Brotto 5601).</p></caption><graphic xmlns:xlink="http://www.w3.org/1999/xlink" xlink:href="bdj-14-e193820-g002.jpg" position="float" id="oo_1574212.jpg" orientation="portrait" xlink:type="simple"><uri content-type="original_file" xlink:type="simple">https://binary.pensoft.net/fig/1574212</uri></graphic></fig><fig id="F14067571" position="float" orientation="portrait"><object-id xmlns:xlink="http://www.w3.org/1999/xlink" content-type="arpha" xlink:type="simple">1B1F6CB0-9E09-5AB7-84EF-B6AEF0F2D829</object-id><object-id xmlns:xlink="http://www.w3.org/1999/xlink" content-type="doi" xlink:type="simple">10.3897/BDJ.14.e193820.figure3</object-id><label>Figure 3.</label><caption><p>Distribution map of <italic><tp:taxon-name><tp:taxon-name-part taxon-name-part-type="genus" reg="Aiouea">Aiouea</tp:taxon-name-part> <tp:taxon-name-part taxon-name-part-type="species" reg="altomacaensis">altomacaensis</tp:taxon-name-part></tp:taxon-name></italic> Brotto &amp; P.L.R.Moraes (red dots). Legend: Espírito Santo (ES), Minas Gerais (MG), Rio de Janeiro (RJ), and São Paulo (SP). Elevation scale: Light grey = slightly above sea level; dark grey = up to 2500 m elevation.</p></caption><graphic xmlns:xlink="http://www.w3.org/1999/xlink" xlink:href="bdj-14-e193820-g003.jpg" position="float" id="oo_1613685.jpg" orientation="portrait" xlink:type="simple"><uri content-type="original_file" xlink:type="simple">https://binary.pensoft.net/fig/1613685</uri></graphic></fig><table-wrap id="T14067573" position="float" orientation="portrait"><label>Table 1.</label><caption><p>Comparative morphology of <italic><tp:taxon-name><tp:taxon-name-part taxon-name-part-type="genus" reg="Aiouea">Aiouea</tp:taxon-name-part> <tp:taxon-name-part taxon-name-part-type="species" reg="altomacaensis">altomacaensis</tp:taxon-name-part></tp:taxon-name></italic> Brotto &amp; P.L.R.Moraes and related species.</p></caption><table rules="all" border="1"><tbody><tr><td rowspan="1" colspan="1">
              <bold>Characters</bold>
            </td><td rowspan="1" colspan="1">
              <bold>
                <italic>
                  <tp:taxon-name><tp:taxon-name-part taxon-name-part-type="genus" reg="Aiouea">A.</tp:taxon-name-part> <tp:taxon-name-part taxon-name-part-type="species" reg="altomacaensis">altomacaensis</tp:taxon-name-part></tp:taxon-name>
                </italic>
              </bold>
            </td><td rowspan="1" colspan="1">
              <bold>
                <italic>
                  <tp:taxon-name><tp:taxon-name-part taxon-name-part-type="genus" reg="Aiouea">A.</tp:taxon-name-part> <tp:taxon-name-part taxon-name-part-type="species" reg="acarodomatifera">acarodomatifera</tp:taxon-name-part></tp:taxon-name>
                </italic>
              </bold>
            </td><td rowspan="1" colspan="1">
              <bold>
                <italic>
                  <tp:taxon-name><tp:taxon-name-part taxon-name-part-type="genus" reg="Aiouea">A.</tp:taxon-name-part> <tp:taxon-name-part taxon-name-part-type="species" reg="albopunctata">albopunctata</tp:taxon-name-part></tp:taxon-name>
                </italic>
              </bold>
            </td><td rowspan="1" colspan="1">
              <bold>
                <italic>
                  <tp:taxon-name><tp:taxon-name-part taxon-name-part-type="genus" reg="Aiouea">A.</tp:taxon-name-part> <tp:taxon-name-part taxon-name-part-type="species" reg="ombrophila">ombrophila</tp:taxon-name-part></tp:taxon-name>
                </italic>
              </bold>
            </td></tr><tr><td rowspan="1" colspan="1">Habit</td><td rowspan="1" colspan="1">Tree (16 m)</td><td rowspan="1" colspan="1">Tree (18 m)</td><td rowspan="1" colspan="1">Tree (30 m)</td><td rowspan="1" colspan="1">Tree (30 m)</td></tr><tr><td rowspan="1" colspan="1">Rhytidome colour</td><td rowspan="1" colspan="1">brown</td><td rowspan="1" colspan="1">grey</td><td rowspan="1" colspan="1">greyish-brown</td><td rowspan="1" colspan="1">pale-yellow</td></tr><tr><td rowspan="1" colspan="1">Rhytidome texture</td><td rowspan="1" colspan="1">rough, uncracked</td><td rowspan="1" colspan="1">rough, uncracked</td><td rowspan="1" colspan="1">fissured-scaly, scales woody</td><td rowspan="1" colspan="1">scales woody</td></tr><tr><td rowspan="1" colspan="1">Petiole length (cm)</td><td rowspan="1" colspan="1">0.6–1.8</td><td rowspan="1" colspan="1">0.5–1.4</td><td rowspan="1" colspan="1">1.2–2.0</td><td rowspan="1" colspan="1">1.5–2.6</td></tr><tr><td rowspan="1" colspan="1">Leaf shape</td><td rowspan="1" colspan="1">narrow lanceolate or lanceolate</td><td rowspan="1" colspan="1">elliptic or ovate</td><td rowspan="1" colspan="1">elongate-elliptic, elliptic or lanceolate</td><td rowspan="1" colspan="1">oval-elliptic, broadly elliptic, elliptic or lanceolate</td></tr><tr><td rowspan="1" colspan="1">Blade length (cm)</td><td rowspan="1" colspan="1">3.8–11.0 × 0.9–3.8</td><td rowspan="1" colspan="1">3.5–8.0 × 1.5–3.0</td><td rowspan="1" colspan="1">5.0–13.5 × 2.0–3.5</td><td rowspan="1" colspan="1">5.7–15.0 × 3.0–5.8</td></tr><tr><td rowspan="1" colspan="1">Blade indument on abaxial surface</td><td rowspan="1" colspan="1">glabrous, young cinereous-puberulous</td><td rowspan="1" colspan="1">glabrous</td><td rowspan="1" colspan="1">glabrescent</td><td rowspan="1" colspan="1">glabrous</td></tr><tr><td rowspan="1" colspan="1">Venation</td><td rowspan="1" colspan="1">pinnate to subtripliveined</td><td rowspan="1" colspan="1">pinnate to tripliveined</td><td rowspan="1" colspan="1">tripliveined</td><td rowspan="1" colspan="1">pinnate to subtripliveined</td></tr><tr><td rowspan="1" colspan="1">Secondary veins</td><td rowspan="1" colspan="1">5 to 7 on each side</td><td rowspan="1" colspan="1">5 to 8 on each side</td><td rowspan="1" colspan="1">6 to 8 on each side</td><td rowspan="1" colspan="1">7 to 9 on each side</td></tr><tr><td rowspan="1" colspan="1">Veins on adaxial surface</td><td rowspan="1" colspan="1">midrib immersed at the base and flat to the apex, secondary veins flat</td><td rowspan="1" colspan="1">midrib slightly immersed at the base and impressed to the apex, secondary veins impressed</td><td rowspan="1" colspan="1">midrib immersed at the base and flat to the apex, secondary veins flat</td><td rowspan="1" colspan="1">midrib and secondary veins impressed</td></tr><tr><td rowspan="1" colspan="1">Veins on abaxial surface</td><td rowspan="1" colspan="1">midrib and secondary veins raised</td><td rowspan="1" colspan="1">midrib raised, first pair of secondary veins slightly raised, others slightly raised</td><td rowspan="1" colspan="1">midrib raised, first pair of secondary veins raised, others slightly raised</td><td rowspan="1" colspan="1">midrib raised, first pair of secondary veins raised or slightly raised, others slightly raised</td></tr><tr><td rowspan="1" colspan="1">Thickness of midrib (mm)</td><td rowspan="1" colspan="1">0.6–1.0</td><td rowspan="1" colspan="1">0.5–0.8</td><td rowspan="1" colspan="1">0.4–0.8</td><td rowspan="1" colspan="1">0.4–0.8</td></tr><tr><td rowspan="1" colspan="1">Thickness of first pair of secondary veins (mm)</td><td rowspan="1" colspan="1">0.3–0.4</td><td rowspan="1" colspan="1">0.1–0.3</td><td rowspan="1" colspan="1">0.2–0.4</td><td rowspan="1" colspan="1">0.2–0.4</td></tr><tr><td rowspan="1" colspan="1">Inflorescence length (cm)</td><td rowspan="1" colspan="1">1.4–2.6</td><td rowspan="1" colspan="1">1.8–8.0</td><td rowspan="1" colspan="1">3.0–13.0</td><td rowspan="1" colspan="1">6.0–12.0</td></tr><tr><td rowspan="1" colspan="1">Flowers per inflorescence</td><td rowspan="1" colspan="1">up to 12</td><td rowspan="1" colspan="1">up to 15</td><td rowspan="1" colspan="1">up to 60</td><td rowspan="1" colspan="1">up to 45</td></tr><tr><td rowspan="1" colspan="1">Flower diameter (mm)</td><td rowspan="1" colspan="1">2.0–2.2</td><td rowspan="1" colspan="1">3.0–4.0</td><td rowspan="1" colspan="1">2.7–3.0</td><td rowspan="1" colspan="1">3.0–3.5</td></tr><tr><td rowspan="1" colspan="1">Flower indument</td><td rowspan="1" colspan="1">glabrous</td><td rowspan="1" colspan="1">glabrous</td><td rowspan="1" colspan="1">glabrous</td><td rowspan="1" colspan="1">glabrous to glabrescent</td></tr><tr><td rowspan="1" colspan="1">Receptacle shape</td><td rowspan="1" colspan="1">subhemispherical, inconspicuous</td><td rowspan="1" colspan="1">obconic, conspicuous</td><td rowspan="1" colspan="1">obconic, conspicuous</td><td rowspan="1" colspan="1">obconic, conspicuous</td></tr><tr><td rowspan="1" colspan="1">Receptacle indument</td><td rowspan="1" colspan="1">tomentose inside</td><td rowspan="1" colspan="1">glabrescent to puberulous inside</td><td rowspan="1" colspan="1">puberulous to tomentose inside</td><td rowspan="1" colspan="1">puberulous to tomentose inside</td></tr><tr><td rowspan="1" colspan="1">Anther whorls I, II and III</td><td rowspan="1" colspan="1">4-locular</td><td rowspan="1" colspan="1">2-locular</td><td rowspan="1" colspan="1">4-locular</td><td rowspan="1" colspan="1">4-locular</td></tr><tr><td rowspan="1" colspan="1">Filaments of stamens whorl III</td><td rowspan="1" colspan="1">3× longer than anther</td><td rowspan="1" colspan="1">1–2× longer than anther</td><td rowspan="1" colspan="1">1–1.5× longer than anther</td><td rowspan="1" colspan="1">1–1.7× longer than anther</td></tr><tr><td rowspan="1" colspan="1">Glands of whorl III</td><td rowspan="1" colspan="1">glands small 0.4 mm, ovate</td><td rowspan="1" colspan="1">glands small 0.4–0.6 mm, globose</td><td rowspan="1" colspan="1">glands small 0.5–0.6 mm, ovate</td><td rowspan="1" colspan="1">glands large 0.9 mm, elliptical-cubic</td></tr><tr><td rowspan="1" colspan="1">Fruit size (cm)</td><td rowspan="1" colspan="1">1.1 × 0.8</td><td rowspan="1" colspan="1">2.4 × 1.1</td><td rowspan="1" colspan="1">1.3 × 0.9</td><td rowspan="1" colspan="1">2.0 × 1.2</td></tr><tr><td rowspan="1" colspan="1">Cupule shape</td><td rowspan="1" colspan="1">obconic, short, covering 1/6 of the fruit</td><td rowspan="1" colspan="1">obconic, short, covering 1/5 to 1/6 of the fruit</td><td rowspan="1" colspan="1">hemispheric, covering 1/3 to 1/4 of the fruit</td><td rowspan="1" colspan="1">turbinate, covering 1/5 to 1/6 of the fruit</td></tr><tr><td rowspan="1" colspan="1">Cupule size (cm)</td><td rowspan="1" colspan="1">0.9 × 0.6</td><td rowspan="1" colspan="1">1.1 × 0.8</td><td rowspan="1" colspan="1">1.6 × 1.0</td><td rowspan="1" colspan="1">2.3 × 1.2</td></tr></tbody></table></table-wrap></tp:treatment-sec><ref-list><ref id="B14067656"><element-citation xmlns:xlink="http://www.w3.org/1999/xlink" publication-type="article" xlink:type="simple"><person-group person-group-type="author"><name name-style="western"><surname>Silva</surname><given-names>W. L.</given-names></name><name name-style="western"><surname>Dereczynski</surname><given-names>C. P.</given-names></name></person-group><year>2014</year><article-title>Caracterização Climatológica e Tendências Observadas em Extremos Climáticos no Estado do Rio de Janeiro</article-title><source>Anuário do Instituto de Geociências – UFRJ</source><volume>37</volume><issue>2</issue><fpage>123</fpage><lpage>138</lpage><pub-id pub-id-type="doi">10.11137/2014_2_123_138</pub-id></element-citation></ref><ref id="B14067611"><element-citation xmlns:xlink="http://www.w3.org/1999/xlink" publication-type="book" xlink:type="simple"><person-group person-group-type="author"><name name-style="western"><surname>IBGE</surname></name></person-group><year>2012</year><source>Manual Técnico da Vegetação Brasileira</source><edition>2nd Edition</edition><publisher-name>IBGE (Instituto Brasileiro de Geografia e Estatística)</publisher-name><publisher-loc>Rio de Janeiro</publisher-loc></element-citation></ref></ref-list></tp:taxon-treatment>
